# Supplementary material for: Annual Censuses and Citizen Science Data Show Rapid Population Increases and Range Expansion of Invasive Rose-Ringed and Monk Parakeets in Seville, Spain
Source: Animals (Basel). 2022 Mar 8;12(6):677. doi: 10.3390/ani12060677 (PMC8944835; doi:10.3390/ani12060677)
Supplement: Supplementary file 1 [file animals-12-00677-s001.zip]

Archive with 1 entries (1 files):
- animals-1563608-supplementary.pdf
